# Supplementary material for: Joint Dietary and Gut Microbial Profiling and the Fatty Liver Index in Community-Dwelling Older Japanese: A Cross-Sectional, Hypothesis-Generating Analysis from the Kyotango Longevity Study
Source: Nutrients. 2026 Jul 14;18(14):2300. doi: 10.3390/nu18142300 (PMC13415844; doi:10.3390/nu18142300)
Supplement: Supplementary file 1 [file nutrients-18-02300-s001.zip]

Archive with 6 entries (6 files):
- Figure S1_FIB4_age_adjustment.pdf
- Figure S2_cohort_flow.pdf
- Figure S3_Cluster_diagnostics.pdf
- Supplementary Table S2.pdf
- Supplementary Table S3.pdf
- Suuplementary Table S1.pdf
